# Supplementary material for: A Two-Compartment Fermentation System to Quantify Strain-Specific Interactions in Microbial Co-Cultures
Source: Bioengineering (Basel). 2023 Jan 11;10(1):103. doi: 10.3390/bioengineering10010103 (PMC9854596; doi:10.3390/bioengineering10010103)
Supplement: Supplementary file 1 [file bioengineering-10-00103-s001.zip]

Archive with 1 entries (1 files):
- bioengineering-2092713-supplementary.pdf
